# Supplementary material for: Transcriptome Analysis for Salt-Responsive Genes in Two Different Alfalfa (Medicago sativa L.) Cultivars and Functional Analysis of MsHPCA1
Source: Plants (Basel). 2024 Apr 11;13(8):1073. doi: 10.3390/plants13081073 (PMC11054072; doi:10.3390/plants13081073)
Supplement: Supplementary file 1 [file plants-13-01073-s001.zip]

Archive with 1 entries (1 files):
- plants-2922556-supplementary.pdf
